# Supplementary material for: A goodness‐of‐fit test for occupancy models with correlated within‐season revisits
Source: Ecol Evol. 2016 Jul 5;6(15):5404–15. doi: 10.1002/ece3.2292 (PMC4984513; doi:10.1002/ece3.2292)
Supplement: Supplementary file 1 — Data S1. R code to perform the MacKenzie–Bailey and join count chi‐square tests using single‐season, single‐species occupancy models with covariates. Included is an example with simulated data. [file ECE3-6-5404-s001.zip]

Archive with 4 entries (3 files):
- ece32292-sup-0004-DataS1/
- ece32292-sup-0004-DataS1/ece32292-sup-0004-DataS1.docx
- ece32292-sup-0004-DataS1/ece32292-sup-0005-DataS1A.R
- ece32292-sup-0004-DataS1/ece32292-sup-0006-DataS1B.R
